# Supplementary material for: Taxonomic Structure of Rhizosphere Bacterial Communities and Its Association With the Accumulation of Alkaloidal Metabolites in Sophora flavescens
Source: Front Microbiol. 2021 Dec 14;12:781316. doi: 10.3389/fmicb.2021.781316 (PMC8712762; doi:10.3389/fmicb.2021.781316)
Supplement: Supplementary file 2 [file Table_2.xlsx]

## Sheet: Sheet1
Table S2 Spatial, climatic and soil physiochemical parameters.
Sample NO.	Location	Plant age	PCNM1	PCNM2	PCNM3	MAT (mm)	MAP (°C)	pH	Organic matter (g/kg)	Available N (mg/kg)	Available P (mg/kg)	Available K (mg/kg)
1	Linyuan	1	-0.516066	0.324036	0.00767912	9.15	411	7.7	11.1818	20.6393	11.9756	131.628
2	Linyuan	1	-0.516066	0.324036	0.00767912	9.15	411	7.7	10.8056	18.4125	8.56155	130.486
3	Linyuan	1	-0.516066	0.324036	0.00767912	9.15	411	7.65	9.6637	22.1121	14.7362	122.329
4	Linyuan	1	-0.516066	0.324036	0.00767912	9.15	411	7.59	10.1758	19.908	11.566	118.242
5	Linyuan	1	-0.516066	0.324036	0.00767912	9.15	411	7.65	12.5123	31.7837	15.0368	151.662
6	Linyuan	1	-0.516066	0.324036	0.00767912	9.15	411	7.69	9.06958	21.3883	12.1372	124.471
7	Linyuan	2	-0.450108	-0.555726	-0.0152119	9.15	411	7.72	17.886	44.8717	4.04375	174.628
8	Linyuan	2	-0.450108	-0.555726	-0.0152119	9.15	411	7.78	21.9494	58.2977	18.2678	457.34
9	Linyuan	2	-0.450108	-0.555726	-0.0152119	9.15	411	7.8	20.3503	57.6348	6.41628	233.366
10	Linyuan	2	-0.450108	-0.555726	-0.0152119	9.15	411	7.71	15.6804	55.3788	4.62782	157.708
11	Linyuan	2	-0.450108	-0.555726	-0.0152119	9.15	411	7.73	10.0145	31.1559	3.14281	157.4
12	Linyuan	2	-0.450108	-0.555726	-0.0152119	9.15	411	7.69	10.9704	32.511	6.00215	149.536
13	Linyuan	3	-0.516066	0.324036	0.00767912	9.15	411	7.28	14.4133	38.3477	12.9881	144.083
14	Linyuan	3	-0.516066	0.324036	0.00767912	9.15	411	7.69	13.202	35.298	1.93113	102.479
15	Linyuan	3	-0.516066	0.324036	0.00767912	9.15	411	7.65	12.1468	30.8482	5.19486	102.354
16	Linyuan	3	-0.516066	0.324036	0.00767912	9.15	411	7.75	10.9682	30.1391	4.86464	101.411
17	Linyuan	3	-0.516066	0.324036	0.00767912	9.15	411	7.7	12.2157	33.7751	4.03627	100.264
18	Linyuan	3	-0.516066	0.324036	0.00767912	9.15	411	7.77	11.5795	35.2146	2.13207	104.292
19	Changzhi	1	0.0969718	-0.33687	-0.000314608	10.45	582.7	7.92	48.8676	69.5443	10.1502	135.849
20	Changzhi	1	0.0969718	-0.33687	-0.000314608	10.45	582.7	8.03	47.3738	64.4828	6.72209	93.904
21	Changzhi	1	0.0969718	-0.33687	-0.000314608	10.45	582.7	7.95	46.2427	52.0567	12.1172	103.201
22	Changzhi	1	0.0969718	-0.33687	-0.000314608	10.45	582.7	7.8	39.5741	49.8927	15.6454	117.662
23	Changzhi	1	0.0969718	-0.33687	-0.000314608	10.45	582.7	7.92	27.3243	37.4755	8.07884	114.75
24	Changzhi	1	0.0969718	-0.33687	-0.000314608	10.45	582.7	7.99	39.1435	40.3472	5.29127	98.1196
25	Changzhi	2	0.0969718	-0.33687	-0.000314608	10.45	582.7	7.84	49.8241	57.1629	10.0588	84.6789
26	Changzhi	2	0.0969718	-0.33687	-0.000314608	10.45	582.7	7.72	51.4638	60.8004	8.25897	92.8493
27	Changzhi	2	0.0969718	-0.33687	-0.000314608	10.45	582.7	7.77	47.721	57.1588	9.23703	93.9098
28	Changzhi	2	0.0969718	-0.33687	-0.000314608	10.45	582.7	7.76	45.4518	66.6567	6.0015	118.491
29	Changzhi	2	0.0969718	-0.33687	-0.000314608	10.45	582.7	7.69	45.1536	69.6812	15.9487	97.079
30	Changzhi	2	0.0969718	-0.33687	-0.000314608	10.45	582.7	7.68	52.4331	53.4414	13.5085	120.474
31	Changzhi	3	0.0969718	-0.33687	-0.000314608	10.45	582.7	7.76	45.1952	56.3711	24.6594	150.212
32	Changzhi	3	0.0969718	-0.33687	-0.000314608	10.45	582.7	7.77	47.7671	71.0248	14.3828	131.778
33	Changzhi	3	0.0969718	-0.33687	-0.000314608	10.45	582.7	7.82	46.5044	77.6923	27.5625	139.096
34	Changzhi	3	0.0969718	-0.33687	-0.000314608	10.45	582.7	7.84	45.7369	71.8316	8.77723	146.287
35	Changzhi	3	0.0969718	-0.33687	-0.000314608	10.45	582.7	7.86	49.7272	71.8727	13.3274	112.474
36	Changzhi	3	0.0969718	-0.33687	-0.000314608	10.45	582.7	7.74	45.356	66.7113	11.6021	94.9732
37	Dali	1	0.198153	0.158679	-0.406195	15.95	539	8.08	15.7812	35.8618	6.76522	278.297
38	Dali	1	0.198153	0.158679	-0.406195	15.95	539	8.1	16.8536	32.2399	7.90194	239.624
39	Dali	1	0.198153	0.158679	-0.406195	15.95	539	8.08	16.9157	38.7661	5.37821	262.764
40	Dali	1	0.198153	0.158679	-0.406195	15.95	539	8.14	17.9138	51.2026	10.1934	279.166
41	Dali	1	0.198153	0.158679	-0.406195	15.95	539	8.14	17.2306	40.2531	6.56023	248.571
42	Dali	1	0.198153	0.158679	-0.406195	15.95	539	8.17	16.0675	32.2638	5.75112	213.099
43	Dali	2	0.198135	0.158722	-0.408967	15.95	539	8.05	16.8687	16.8347	6.9709	302.927
44	Dali	2	0.198135	0.158722	-0.408967	15.95	539	7.92	16.7287	55.8531	4.76044	217.694
45	Dali	2	0.198135	0.158722	-0.408967	15.95	539	8.03	16.2929	31.512	6.00434	201.684
46	Dali	2	0.198135	0.158722	-0.408967	15.95	539	8.08	16.8048	39.5308	9.4326	247.606
47	Dali	2	0.198135	0.158722	-0.408967	15.95	539	8.05	16.5774	44.6368	8.91628	234.181
48	Dali	2	0.198135	0.158722	-0.408967	15.95	539	8.05	19.0497	29.2518	9.78132	261.689
49	Dali	3	0.198135	0.158722	-0.408967	15.95	539	8.07	14.3263	28.4056	13.3378	167.806
50	Dali	3	0.198135	0.158722	-0.408967	15.95	539	8.08	13.3718	33.4161	9.30937	152.104
51	Dali	3	0.198135	0.158722	-0.408967	15.95	539	8.09	11.2307	26.111	12.1138	115.297
52	Dali	3	0.198135	0.158722	-0.408967	15.95	539	7.98	16.181	47.443	11.5004	203.941
53	Dali	3	0.198135	0.158722	-0.408967	15.95	539	8.08	16.0787	36.4742	7.61156	174.197
54	Dali	3	0.198135	0.158722	-0.408967	15.95	539	8.08	15.1087	56.9552	6.34062	177.435
55	Luonan	1	0.198967	0.147381	0.408309	12.85	920.4	7.81	18.4931	48.6489	4.44916	88.9831
56	Luonan	1	0.198967	0.147381	0.408309	12.85	920.4	7.73	18.0324	47.916	2.56744	86.937
57	Luonan	1	0.198967	0.147381	0.408309	12.85	920.4	7.92	20.3649	45.8601	3.38991	103.481
58	Luonan	1	0.198967	0.147381	0.408309	12.85	920.4	8.01	21.3856	63.3179	3.89888	111.615
59	Luonan	1	0.198967	0.147381	0.408309	12.85	920.4	7.97	19.3986	45.0512	5.44465	81.9242
60	Luonan	1	0.198967	0.147381	0.408309	12.85	920.4	8.04	18.7804	51.7237	2.21918	94.3789
61	Luonan	2	0.198967	0.147381	0.408309	12.85	920.4	7.9	24.1095	50.999	14.515	114.794
62	Luonan	2	0.198967	0.147381	0.408309	12.85	920.4	7.89	19.8885	55.2966	3.84684	89.1651
63	Luonan	2	0.198967	0.147381	0.408309	12.85	920.4	8	20.7468	52.9562	7.36603	87.8844
64	Luonan	2	0.198967	0.147381	0.408309	12.85	920.4	7.92	20.0626	52.2692	7.11726	80.8317
65	Luonan	2	0.198967	0.147381	0.408309	12.85	920.4	7.99	19.2482	58.1993	6.11337	103.418
66	Luonan	2	0.198967	0.147381	0.408309	12.85	920.4	7.76	19.949	36.9846	14.905	72.6204
67	Luonan	3	0.198967	0.147381	0.408309	12.85	920.4	7.74	26.3932	71.4106	26.2794	128.08
68	Luonan	3	0.198967	0.147381	0.408309	12.85	920.4	7.82	23.9435	73.4921	25.0191	98.3441
69	Luonan	3	0.198967	0.147381	0.408309	12.85	920.4	7.74	22.4422	71.2669	16.4234	94.2118
70	Luonan	3	0.198967	0.147381	0.408309	12.85	920.4	7.82	21.3476	64.6959	15.6532	92.1376
71	Luonan	3	0.198967	0.147381	0.408309	12.85	920.4	7.95	18.1238	49.5068	12.1595	97.3781
72	Luonan	3	0.198967	0.147381	0.408309	12.85	920.4	7.8	24.9327	64.1167	31.991	120.923
