# Supplementary material for: Taxonomic Structure of Rhizosphere Bacterial Communities and Its Association With the Accumulation of Alkaloidal Metabolites in Sophora flavescens
Source: Front Microbiol. 2021 Dec 14;12:781316. doi: 10.3389/fmicb.2021.781316 (PMC8712762; doi:10.3389/fmicb.2021.781316)
Supplement: Supplementary file 3 [file Table_3.xlsx]

## Sheet: Sheet1
Table S3 Contents of alkaloids in roots of S. flavescens.
Sample NO.	Location	Plant age	Total alkaloid (%)	Oxymatrine (%)	Oxysophocarpine (%)	Sophoridine (%)	Matrine (%)	Matrine + Oxymatrine (%)
1	Linyuan	1	1.38412	0.466096	0.314687	0.117171	0.0111953	0.477291
2	Linyuan	1	2.21049	1.5512	0.486552	0.0233817	0.0727349	1.62393
3	Linyuan	1	2.87916	1.816	0.641	0.0285	0.286	2.102
4	Linyuan	1	2.63294	1.72768	0.628427	0	0.037731	1.76541
5	Linyuan	1	2.29591	1.68291	0.504986	0.0325157	0.0544731	1.73738
6	Linyuan	1	2.24076	1.62724	0.462707	0	0.117444	1.74468
7	Linyuan	2	2.29744	1.47416	0.767469	0.141917	0.0559067	1.53007
8	Linyuan	2	2.00973	1.14354	0.71516	0.0707155	0.070196	1.21373
9	Linyuan	2	1.96817	1.12692	0.799735	0.145692	0.0609225	1.18784
10	Linyuan	2	2.60583	1.63859	0.777645	0.182372	0.0888765	1.72747
11	Linyuan	2	2.38983	1.62214	0.651352	0.144799	0.1005	1.72264
12	Linyuan	2	2.47206	1.38301	0.804883	0.161941	0.0530136	1.43602
13	Linyuan	3	2.32969	1.60288	0.657147	0.0260781	0.0634796	1.66636
14	Linyuan	3	3.34819	1.83185	0.692155	0.0889481	0.0580969	1.88994
15	Linyuan	3	2.16984	1.27821	0.617816	0.0354788	0.0411144	1.31933
16	Linyuan	3	2.69669	1.41426	0.712373	0.408006	0.0401376	1.4544
17	Linyuan	3	2.41816	1.49948	0.618708	0.0955345	0.0770507	1.57653
18	Linyuan	3	2.10207	1.28888	0.515783	0.11108	0.0388037	1.32769
19	Changzhi	1	1.49334	1.07655	0.502514	0.134677	0.0393888	1.11594
20	Changzhi	1	1.5525	0.954392	0.592569	0.0428838	0.0954857	1.04988
21	Changzhi	1	1.16666	0.670594	0.43185	0.14651	0.0658814	0.736476
22	Changzhi	1	1.16683	0.796164	0.403306	0.0308827	0.0958711	0.892035
23	Changzhi	1	1.15882	0.778015	0.44877	0.0522483	0.0735221	0.851537
24	Changzhi	1	1.22981	0.661983	0.381425	0.0799615	0.0746831	0.736666
25	Changzhi	2	3.14326	2.55232	0.844539	0.0195789	0.103749	2.65607
26	Changzhi	2	2.78594	1.65496	0.865589	0.150539	0.0822332	1.73719
27	Changzhi	2	2.18809	1.41186	0.502137	0.10066	0.0565815	1.46845
28	Changzhi	2	3.35493	1.82522	0.96535	0.209659	0.102682	1.92791
29	Changzhi	2	3.42196	2.22712	0.713551	0.549813	0.109778	2.33689
30	Changzhi	2	2.60023	1.67923	0.805261	0.0779874	0.0931588	1.77239
31	Changzhi	3	3.38226	2.41807	0.791128	0.202556	0.0578495	2.47592
32	Changzhi	3	3.67059	2.17964	1.17097	0.14518	0.0894597	2.2691
33	Changzhi	3	3.52543	1.7275	0.849561	0.579372	0.12418	1.85168
34	Changzhi	3	3.31753	2.07052	0.558799	0.597638	0.0912054	2.16173
35	Changzhi	3	2.34865	1.24735	0.46403	0.0251686	0.0756832	1.32303
36	Changzhi	3	2.57008	2.17901	0.520361	0.024877	0.115246	2.29426
37	Dali	1	1.55007	0.515887	0.457945	0.485966	0.0456781	0.561565
38	Dali	1	1.72232	0.459169	0.396707	0.502997	0.0899439	0.549113
39	Dali	1	1.89732	0.550859	0.389319	0.548744	0.111399	0.662258
40	Dali	1	1.49304	0.435134	0.317489	0.371514	0.147079	0.582214
41	Dali	1	1.68526	0.475838	0.334233	0.5001	0.126696	0.602533
42	Dali	1	1.42724	0.433655	0.336507	0.49083	0.0733818	0.507037
43	Dali	2	2.03177	0.773133	0.655578	0.530117	0.0264507	0.799584
44	Dali	2	2.03018	0.930739	0.56794	0.368174	0.0341551	0.964895
45	Dali	2	1.41939	0.552398	0.509972	0.313734	0.0222923	0.57469
46	Dali	2	1.68977	0.450541	0.498567	0.512066	0.0159046	0.466446
47	Dali	2	2.1251	0.609394	0.614159	0.686567	0.0511209	0.660515
48	Dali	2	1.83186	0.514131	0.562051	0.667426	0.0254557	0.539586
49	Dali	3	2.20556	0.917399	0.816594	0.520863	0.0326308	0.95003
50	Dali	3	2.09059	0.644873	0.44143	0.509101	0.0452981	0.690171
51	Dali	3	2.03079	0.548807	0.623974	0.68951	0.0421547	0.590961
52	Dali	3	1.848	0.496644	0.610717	0.584685	0.0150684	0.511712
53	Dali	3	2.26351	0.863687	0.625487	0.648703	0.031617	0.895304
54	Dali	3	2.32725	0.724722	0.580585	0.858616	0.0465204	0.771242
55	Luonan	1	2.37113	1.06706	0.685629	0.418334	0.0742646	1.14133
56	Luonan	1	1.85998	0.790605	0.574229	0.419292	0.0391191	0.829724
57	Luonan	1	1.93663	0.823827	0.656441	0.308399	0.0509428	0.874769
58	Luonan	1	1.87954	1.05632	0.454418	0.296883	0.0434323	1.09975
59	Luonan	1	1.77835	0.80411	0.452138	0.350536	0.0585836	0.862694
60	Luonan	1	2.12792	0.804951	0.507575	0.252919	0.0608751	0.865826
61	Luonan	2	2.72376	1.3267	0.599916	0.526226	0.0710632	1.39777
62	Luonan	2	2.82836	1.65239	0.89654	0.61984	0.0903075	1.74269
63	Luonan	2	1.82661	0.678426	0.518998	0.286295	0.0381069	0.716533
64	Luonan	2	1.41326	0.671068	0.467425	0.303534	0.0503606	0.721428
65	Luonan	2	1.4325	0.748873	0.381139	0.292371	0.0713923	0.820265
66	Luonan	2	1.98078	0.86817	0.655435	0.195847	0.052667	0.920837
67	Luonan	3	2.45428	1.22786	0.831402	0.581774	0.0516224	1.27948
68	Luonan	3	2.0839	0.941554	0.801172	0.402186	0.054461	0.996015
69	Luonan	3	2.25127	1.27777	0.620993	0.300046	0.0651954	1.34296
70	Luonan	3	2.79748	1.34464	0.620497	0.553913	0.0524005	1.39704
71	Luonan	3	3.01085	1.43262	0.848087	0.659405	0.0657726	1.49839
72	Luonan	3	3.07808	1.73592	0.662734	0.448376	0.0456413	1.78156
